# Supplementary material for: A robust maximum correntropy forecasting model for time series with outliers
Source: PeerJ Comput Sci. 2023 Feb 8;9:e1251. doi: 10.7717/peerj-cs.1251 (PMC10280630; doi:10.7717/peerj-cs.1251)
Supplement: Supplemental Information 1 — The data are electronic loads taken from the actual electricity power of Hanzhong City, Shaanxi province, China. The codes are based on Matlab. [file peerj-cs-09-1251-s001.zip]

Archive with 9 entries (8 files):
- cs-79024-Data_and_Code/Data and Code/
- cs-79024-Data_and_Code/Data and Code/2017-data-15min.xls
- cs-79024-Data_and_Code/Data and Code/2017-data-1hour.xls
- cs-79024-Data_and_Code/Data and Code/AR forecasting model.m
- cs-79024-Data_and_Code/Data and Code/Kenel-MC model.m
- cs-79024-Data_and_Code/Data and Code/MAR forecasting model.m
- cs-79024-Data_and_Code/Data and Code/MCAR forecasting model.m
- cs-79024-Data_and_Code/Data and Code/MDAR forecasting model.m
- cs-79024-Data_and_Code/Data and Code/Test_program.m
