# Supplementary material for: A robust maximum correntropy forecasting model for time series with outliers
Source: PeerJ Comput Sci. 2023 Feb 8;9:e1251. doi: 10.7717/peerj-cs.1251 (PMC10280630; doi:10.7717/peerj-cs.1251)
Supplement: Supplemental Information 1 — The data are electronic loads taken from the actual electricity power of Hanzhong City, Shaanxi province, China. The codes are based on Matlab. [file peerj-cs-09-1251-s001.zip › cs-79024-Data_and_Code/Data and Code/2017-data-15min.xls]

## Sheet: Sheet1
	1899-12-31	1899-12-31 00:05:00	1899-12-31 00:10:00	1899-12-31 00:15:00	1899-12-31 00:20:00	1899-12-31 00:25:00	1899-12-31 00:30:00	1899-12-31 00:35:00	1899-12-31 00:40:00	1899-12-31 00:45:00
2019-01-01	948.013	931.447	912.804	907.269	888.463	884.137	888.012	865.619	889.67	869.425
2019-01-02	907.908	909.58	887.555	885.656	869.092	866.872	863.575	838.54	859.537	849.215
2019-01-03	918.308	898.154	906.848	873.697	878.827	884.482	893.209	890.87	892.503	880.98
2019-01-04	928.442	917.758	899.94	877.193	876.999	893.1	879.978	904.505	879.992	901.471
2019-01-05	888.869	889.633	860.028	848.625	843.43	840.144	838.297	837.567	817.165	835.644
2019-01-06	924.781	902.999	907.512	910.362	896.48	890.347	875.824	864.577	891.714	865.137
2019-01-07	964.705	916.381	904.014	898.74	884.406	889.045	880.888	901.421	881.304	860.659
2019-01-08	966.835	938.103	947.111	952.764	916.354	917.191	916.585	912.636	919.816	902.257
2019-01-09	958.399	956.002	949.594	930.667	922.361	924.492	915.133	913.268	891.626	902.606
2019-01-10	949.967	919.364	947.609	960.228	915.969	941.464	934.394	924.712	912.763	905.947

## Sheet: Sheet2
Date	1899-12-31	1899-12-31 00:05:00	1899-12-31 00:10:00	1899-12-31 00:15:00	1899-12-31 00:20:00	1899-12-31 00:25:00	1899-12-31 00:30:00	1899-12-31 00:35:00	1899-12-31 00:40:00	1899-12-31 00:45:00	1899-12-31 00:50:00	1899-12-31 00:55:00	1899-12-31 01:00:00	1899-12-31 01:05:00	1899-12-31 01:10:00	1899-12-31 01:15:00
2019-01-01	948.013	931.447	962.804	907.269	828.463	884.137	888.012	865.619	889.67	869.425	845.136	849.038	861.455	822.148	819.391	855.694
2019-01-02	907.908	939.58	887.555	885.656	869.092	796.872	863.575	838.54	859.537	849.215	832.851	844.928	841.255	821.221	823.207	819.211
2019-01-03	958.308	898.154	906.848	873.697	818.827	884.482	893.209	890.87	892.503	880.98	867.021	864.545	845.434	838	849.06	839.625
2019-01-04	928.442	967.758	899.94	877.193	876.999	813.1	879.978	904.505	879.992	901.471	878.68	835.691	851.259	844.823	861.612	819.988
2019-01-05	828.869	889.633	860.028	848.625	793.43	840.144	838.297	837.567	817.165	835.644	838.611	844.479	815.905	800.905	817.752	830.123
2019-01-06	924.781	952.999	907.512	910.362	896.48	810.347	875.824	864.577	891.714	865.137	885.035	843.642	862.904	856.045	871.831	855.429
2019-01-07	964.705	916.381	964.014	898.74	884.406	889.045	800.888	901.421	881.304	860.659	872.627	879.547	890.891	842.39	849.124	844.833
2019-01-08	906.835	938.103	947.111	952.764	986.354	917.191	916.585	912.636	919.816	902.257	909.182	892.918	889.387	899.94	875.167	871.757
2019-01-09	958.399	896.002	949.594	930.667	922.361	924.492	865.133	913.268	891.626	902.606	901.763	881.788	872.631	884.17	887.914	874.795
2019-01-10	949.967	919.364	947.609	960.228	915.969	941.464	934.394	924.712	912.763	905.947	895.157	882.88	900.294	876.198	871.537	886.9
