# Supplementary material for: A robust maximum correntropy forecasting model for time series with outliers
Source: PeerJ Comput Sci. 2023 Feb 8;9:e1251. doi: 10.7717/peerj-cs.1251 (PMC10280630; doi:10.7717/peerj-cs.1251)
Supplement: Supplemental Information 1 — The data are electronic loads taken from the actual electricity power of Hanzhong City, Shaanxi province, China. The codes are based on Matlab. [file peerj-cs-09-1251-s001.zip › cs-79024-Data_and_Code/Data and Code/2017-data-1hour.xls]

## Sheet: Sheet1
	1899-12-31	1899-12-31 01:00:00	1899-12-31 02:00:00	1899-12-31 03:00:00	1899-12-31 04:00:00	1899-12-31 05:00:00	1899-12-31 06:00:00	1899-12-31 07:00:00	1899-12-31 08:00:00	1899-12-31 09:00:00	1899-12-31 10:00:00	1899-12-31 11:00:00	1899-12-31 12:00:00	1899-12-31 13:00:00	1899-12-31 14:00:00	1899-12-31 15:00:00	1899-12-31 16:00:00	1899-12-31 17:00:00	1899-12-31 18:00:00	1899-12-31 19:00:00	1899-12-31 20:00:00	1899-12-31 21:00:00	1899-12-31 22:00:00	1899-12-31 23:00:00
2019-01-02	907.908	841.255	776.051	791.531	775.85	763.816	789.912	825.986	875.844	1120.38	1187.79	1240.59	1209.05	1189.42	1146.12	1165.89	1215.68	1247.5	1253.21	1268.38
2019-01-03	918.308	845.434	792.942	801.818	805.51	812.675	827.491	948.212	1055.66	1253	1273.23	1302.07	1246.62	1199.65	1194.52	1193.4	1229.7	1268.44	1258.92	1296.95
2019-01-04	928.442	851.259	808.918	802.947	792.751	784.338	830.328	978.052	1007.16	1206.31	1269.47	1288.83	1265.09	1177.31	1188.31	1200.14	1210.61	1250.8	1202.86	1275.1
2019-01-05	888.869	815.905	796.36	789.999	777.726	781.082	801.619	956.002	1034.43	1210.49	1248.38	1272.95	1215.48	1157.84	1166.23	1185.75	1212.31	1278.87	1256.21	1266.85
2019-01-06	924.781	862.904	802.948	793.784	772.04	799.339	823.878	939.401	1008.09	1200.9	1248.84	1294.49	1257.42	1206.85	1221.51	1241.42	1242.17	1279.91	1254.56	1269.38	周六
2019-01-07	964.705	890.891	822.957	815.051	802.711	793.836	825.322	856.736	951.535	1139.52	1231.74	1215.24	1168.83	1115.78	1165.1	1127.63	1147.03	1181.87	1184.16	1239.23	周天
2019-01-08	966.835	889.387	869.465	858.132	834.803	847.078	865.951	910.156	974.639	1170.2	1246.46	1282.31	1209.62	1167.71	1156.88	1117.93	1151.98	1203.28	1200.3	1282.92
2019-01-09	958.399	872.631	879.916	841.707	859.108	852.156	875.241	950.918	1027.7	1222.07	1281.47	1273.43	1251.24	1231.52	1245.83	1264.61	1271.68	1312.92	1272.12	1285.85
2019-01-10	949.967	900.294	854.853	848.257	868.807	858.546	891.279	971.897	1051.02	1283.38	1344.83	1343.52	1358.38	1305.17	1284.89	1327.19	1316.68	1357.37	1329.03	1344.14
2019-01-11	967.188	900.026	885.102	851.483	842.938	865.152	902.071	942.366	1056.6	1259.73	1330.18	1374.33	1350.39	1320.33	1310.59	1286.25	1298.4	1309.71	1275.52	1338.33
2019-01-12	998.38	925.388	887.026	910.259	878.882	877.464	873.392	983.174	1063.73	1252.15	1285.69	1293.65	1238.28	1153.58	1112.65	1119.35	1130.29	1195.74	1188.74	1265.82
2019-01-13	953.87	884.644	864.34	834.144	817.629	855.057	861.824	948.938	1062.88	1240.63	1275.03	1275.7	1179.79	1103.21	1111.32	1097.99	1098.24	1124.88	1166.55	1278.49	周六
2019-01-14	987.539	929.407	884.529	861.152	884.42	885.224	856.157	917.415	979.762	1170.88	1244.55	1293.19	1242.67	1220.92	1230.99	1241.77	1235.33	1268.6	1248.24	1324.79	周天
2019-01-15	970.008	900.686	888.089	871.361	856.206	816.866	860.267	899.541	927.742	1095.23	1194.4	1213.21	1187.67	1162.4	1152.5	1172.91	1176.39	1236.22	1213.28	1265.62
2019-01-16	965.356	889.54	864.067	834.037	846.37	818.054	818.347	930.182	1015.46	1244.11	1302.82	1352.59	1314.13	1254.7	1237.98	1278.16	1270.45	1279.29	1262.64	1337.32
2019-01-17	969.018	918.055	865.935	813.116	850.712	861.457	871.488	928.771	1046.34	1279.58	1349.46	1353.24	1255.46	1196.22	1200.27	1220.27	1228.26	1279.24	1232.94	1305.1
2019-01-18	1003.31	913.559	897.018	876.874	862.762	861.505	882.423	950.412	1020.54	1020.54	1287.73	1297.84	1248.44	1213.56	1208.12	1209.22	1248.65	1241.87	1265.92	1306.81
2019-01-19	979.914	911.85	875.476	825.368	843.555	838.738	860.46	870.879	951.752	1182.57	1215.67	1224.32	1185.33	1092.44	1049.07	1044.57	1052.88	1081.72	1092.82	1171.71
2019-01-20	944.611	840.987	797.29	803.478	772.724	794.646	809.25	855.221	998.587	1243.86	1299.76	1329.1	1249.89	1183.65	1160.69	1164.02	1199.76	1217.45	1208.27	1283.47	周六
				774.841	821.162	697.488	878.861
				733.142	775.005	770.437	876.475
				757.299	815.055	807.916
				1172.5	774.755	847.983
				909.355	860.035	782.549
				836.704	843.642	822.558
				851.798	875.254	867.572
				865.567	906.908	910.818
				912.173	822.16	875.768
				882.877	981.994	748.367
				796.399	903.655	791.985
				832.388	819.049	807.304
				917.081	877.938	806.295
				914.844	924.799	837.277
				887.49	745.628	849.824
				743.25	726.293	797.899
1902-02-27 23:58:33	793.784	815.051	858.132	841.707	848.257	851.483	910.259	834.144	861.152	871.361	834.037	813.116	876.874	825.368	803.478	777.726	772.04	802.711	834.803	859.108	868.807	842.938	878.882	817.629	884.42	856.206	846.37	850.712	862.762	843.555	772.724	781.082	799.339	793.836	847.078	852.156	858.546	865.152	877.464	855.057	885.224	816.866	818.054	861.457	861.505	838.738	794.646	801.619	823.878
1902-02-12 20:11:02	733.142	757.299	1172.5	909.355	836.704	851.798	865.567	912.173	882.877	796.399	832.388	917.081	914.844	887.49	743.25	821.162	775.005	815.055	774.755	860.035	843.642	875.254	906.908	822.16	981.994	903.655	819.049	877.938	924.799	745.628	726.293	697.488	770.437	807.916	847.983	782.549	822.558	867.572	910.818	875.768	748.367	791.985	807.304	806.295	837.277	849.824	797.899	878.861	876.475
		AR		673.654	843.154	767.114	656.359
				885.53	782.324	818.855	768.592
				815.714	798.4	756.677
				862.204	818.435	852.023
				867.697	617.014	343.879
				932.884	824.801	803.328
				854.467	902.826	848.911
				910.532	1050.6	927.703
				850.35	833.672	842.031
				1005.6	809.074	817.433
				827.629	825.508	879.9
				809.923	824.806	885.466
				844.082	874.833	811.547
				874.101	865.106	831.421
				837.785	920.551	900.706
				675.825	817.764	781.397
1901-11-03 15:41:45	885.53	815.714	862.204	867.697	932.884	854.467	910.532	850.35	1005.6	827.629	809.923	844.082	874.101	837.785	675.825	843.154	782.324	798.4	818.435	617.014	824.801	902.826	1050.6	833.672	809.074	825.508	824.806	874.833	865.106	920.551	817.764	767.114	818.855	756.677	852.023	343.879	803.328	848.911	927.703	842.031	817.433	879.9	885.466	811.547	831.421	900.706	781.397	656.359	768.592

## Sheet: Sheet2
	1899-12-31	1899-12-31 01:00:00	1899-12-31 02:00:00	1899-12-31 03:00:00	1899-12-31 04:00:00	1899-12-31 05:00:00	1899-12-31 06:00:00	1899-12-31 07:00:00	1899-12-31 08:00:00	1899-12-31 09:00:00	1899-12-31 10:00:00	1899-12-31 11:00:00	1899-12-31 12:00:00	1899-12-31 13:00:00	1899-12-31 14:00:00	1899-12-31 15:00:00	1899-12-31 16:00:00	1899-12-31 17:00:00	1899-12-31 18:00:00	1899-12-31 19:00:00
2019-01-02	907.908	841.255	776.051	791.531	775.85	763.816	789.912	825.986	875.844	1120.38	1187.79	1240.59	1209.05	1189.42	1146.12	1165.89	1215.68	1247.5	1253.21	1268.38
2019-01-03	918.308	845.434	792.942	801.818	805.51	812.675	827.491	948.212	1055.66	1253	1273.23	1302.07	1246.62	1199.65	1194.52	1193.4	1229.7	1268.44	1258.92	1296.95
2019-01-04	928.442	851.259	808.918	802.947	792.751	784.338	830.328	978.052	1007.16	1206.31	1269.47	1288.83	1265.09	1177.31	1188.31	1200.14	1210.61	1250.8	1202.86	1275.1
2019-01-05	888.869	815.905	796.36	789.999	777.726	781.082	801.619	956.002	1034.43	1210.49	1248.38	1272.95	1215.48	1157.84	1166.23	1185.75	1212.31	1278.87	1256.21	1266.85
2019-01-06	924.781	862.904	802.948	793.784	772.04	799.339	823.878	939.401	1008.09	1200.9	1248.84	1294.49	1257.42	1206.85	1221.51	1241.42	1242.17	1279.91	1254.56	1269.38	Saturday
2019-01-07	964.705	890.891	822.957	815.051	802.711	793.836	825.322	856.736	951.535	1139.52	1231.74	1215.24	1168.83	1115.78	1165.1	1127.63	1147.03	1181.87	1184.16	1239.23	Sunday
2019-01-08	966.835	889.387	869.465	858.132	834.803	847.078	865.951	910.156	974.639	1170.2	1246.46	1282.31	1209.62	1167.71	1156.88	1117.93	1151.98	1203.28	1200.3	1282.92
2019-01-09	958.399	872.631	879.916	841.707	859.108	852.156	875.241	950.918	1027.7	1222.07	1281.47	1273.43	1251.24	1231.52	1245.83	1264.61	1271.68	1312.92	1272.12	1285.85
2019-01-10	949.967	900.294	854.853	848.257	868.807	858.546	891.279	971.897	1051.02	1283.38	1344.83	1343.52	1358.38	1305.17	1284.89	1327.19	1316.68	1357.37	1329.03	1344.14
2019-01-11	967.188	900.026	885.102	851.483	842.938	865.152	902.071	942.366	1056.6	1259.73	1330.18	1374.33	1350.39	1320.33	1310.59	1286.25	1298.4	1309.71	1275.52	1338.33
2019-01-12	998.38	925.388	887.026	910.259	878.882	877.464	873.392	983.174	1063.73	1252.15	1285.69	1293.65	1238.28	1153.58	1112.65	1119.35	1130.29	1195.74	1188.74	1265.82
2019-01-13	953.87	884.644	864.34	834.144	817.629	855.057	861.824	948.938	1062.88	1240.63	1275.03	1275.7	1179.79	1103.21	1111.32	1097.99	1098.24	1124.88	1166.55	1278.49	Saturday
2019-01-14	987.539	929.407	884.529	861.152	884.42	885.224	856.157	917.415	979.762	1170.88	1244.55	1293.19	1242.67	1220.92	1230.99	1241.77	1235.33	1268.6	1248.24	1324.79	Sunday
2019-01-15	970.008	900.686	888.089	871.361	856.206	816.866	860.267	899.541	927.742	1095.23	1194.4	1213.21	1187.67	1162.4	1152.5	1172.91	1176.39	1236.22	1213.28	1265.62
2019-01-16	965.356	889.54	864.067	834.037	846.37	818.054	818.347	930.182	1015.46	1244.11	1302.82	1352.59	1314.13	1254.7	1237.98	1278.16	1270.45	1279.29	1262.64	1337.32
2019-01-17	969.018	918.055	865.935	813.116	850.712	861.457	871.488	928.771	1046.34	1279.58	1349.46	1353.24	1255.46	1196.22	1200.27	1220.27	1228.26	1279.24	1232.94	1305.1
2019-01-18	1003.31	913.559	897.018	876.874	862.762	861.505	882.423	950.412	1020.54	1020.54	1287.73	1297.84	1248.44	1213.56	1208.12	1209.22	1248.65	1241.87	1265.92	1306.81
2019-01-19	979.914	911.85	875.476	825.368	843.555	838.738	860.46	870.879	951.752	1182.57	1215.67	1224.32	1185.33	1092.44	1049.07	1044.57	1052.88	1081.72	1092.82	1171.71
2019-01-20	944.611	840.987	797.29	803.478	772.724	794.646	809.25	855.221	998.587	1243.86	1299.76	1329.1	1249.89	1183.65	1160.69	1164.02	1199.76	1217.45	1208.27	1283.47	Saturday

## Sheet: Sheet3
	1899-12-31	1899-12-31 01:00:00	1899-12-31 02:00:00	1899-12-31 03:00:00	1899-12-31 04:00:00	1899-12-31 05:00:00	1899-12-31 06:00:00	1899-12-31 07:00:00	1899-12-31 08:00:00	1899-12-31 09:00:00	1899-12-31 10:00:00	1899-12-31 11:00:00	1899-12-31 12:00:00	1899-12-31 13:00:00
2019-01-02	907.908	841.255	776.051	791.531	775.85	763.816	789.912	825.986	875.844	1120.38	1187.79	1240.59	1209.05	1189.42
2019-01-03	918.308	845.434	792.942	801.818	805.51	812.675	827.491	948.212	1055.66	1253	1273.23	1302.07	1246.62	1199.65
2019-01-04	928.442	851.259	808.918	802.947	792.751	784.338	830.328	978.052	1007.16	1206.31	1269.47	1288.83	1265.09	1177.31
2019-01-05	888.869	815.905	796.36	789.999	777.726	781.082	801.619	956.002	1034.43	1210.49	1248.38	1272.95	1215.48	1157.84
2019-01-06	924.781	862.904	802.948	793.784	772.04	799.339	823.878	939.401	1008.09	1200.9	1248.84	1294.49	1257.42	1206.85
2019-01-07	964.705	890.891	822.957	815.051	802.711	793.836	825.322	856.736	951.535	1139.52	1231.74	1215.24	1168.83	1115.78
2019-01-08	966.835	889.387	869.465	858.132	834.803	847.078	865.951	910.156	974.639	1170.2	1246.46	1282.31	1209.62	1167.71
2019-01-09	958.399	872.631	879.916	841.707	859.108	852.156	875.241	950.918	1027.7	1222.07	1281.47	1273.43	1251.24	1231.52
2019-01-10	949.967	900.294	854.853	848.257	868.807	858.546	891.279	971.897	1051.02	1283.38	1344.83	1343.52	1358.38	1305.17
2019-01-11	967.188	900.026	885.102	851.483	842.938	865.152	902.071	942.366	1056.6	1259.73	1330.18	1374.33	1350.39	1320.33
2019-01-12	998.38	925.388	887.026	910.259	878.882	877.464	873.392	983.174	1063.73	1252.15	1285.69	1293.65	1238.28	1153.58
2019-01-13	953.87	884.644	864.34	834.144	817.629	855.057	861.824	948.938	1062.88	1240.63	1275.03	1275.7	1179.79	1103.21
2019-01-14	987.539	929.407	884.529	861.152	884.42	885.224	856.157	917.415	979.762	1170.88	1244.55	1293.19	1242.67	1220.92
2019-01-15	970.008	900.686	888.089	871.361	856.206	816.866	860.267	899.541	927.742	1095.23	1194.4	1213.21	1187.67	1162.4
2019-01-16	965.356	889.54	864.067	834.037	846.37	818.054	818.347	930.182	1015.46	1244.11	1302.82	1352.59	1314.13	1254.7
2019-01-17	969.018	918.055	865.935	813.116	850.712	861.457	871.488	928.771	1046.34	1279.58	1349.46	1353.24	1255.46	1196.22
2019-01-18	1003.31	913.559	897.018	876.874	862.762	861.505	882.423	950.412	1020.54	1020.54	1287.73	1297.84	1248.44	1213.56
2019-01-19	979.914	911.85	875.476	825.368	843.555	838.738	860.46	870.879	951.752	1182.57	1215.67	1224.32	1185.33	1092.44
2019-01-20	944.611	840.987	797.29	803.478	772.724	794.646	809.25	855.221	998.587	1243.86	1299.76	1329.1	1249.89	1183.65
						707.139	834.57	866.832	919.877
						873.232	985.545	1068.7	945.891
						1013.1	774.947	979.885	1110.2
						738.076	1038.4	956.984	946.746
						852.227	794.875	949.992	908.246
						846.718	962.505	1017.6	1156.8
						816.89	866.411	998.873	1069.8
						939.512	998.009	1019.7	969.063
						915.588	904.115	933.481
						879.016	873.437	894.206
						872.959	965.929	976.626
						840.123	909.522	624.717
						845.755	855.318	933.499
						763.848	805.903	854.65
793.836	847.078	852.156	858.546	865.152	877.464	855.057	885.224	816.866	818.054	861.457	861.505	838.738	794.646	825.322	865.951	875.241	891.279	902.071	873.392	861.824	856.157	860.267	818.347	871.488	882.423	860.46	809.25	856.736	910.156	950.918	971.897	942.366	983.174	948.938	917.415	899.541	930.182	928.771	950.412	870.879	855.221	951.535	974.639	1027.7	1051.02	1056.6	1063.73	1062.88	979.762
707.139	873.232	1013.1	738.076	852.227	846.718	816.89	939.512	915.588	879.016	872.959	840.123	845.755	763.848	834.57	985.545	774.947	1038.4	794.875	962.505	866.411	998.009	904.115	873.437	965.929	909.522	855.318	805.903	866.832	1068.7	979.885	956.984	949.992	1017.6	998.873	1019.7	933.481	894.206	976.626	624.717	933.499	854.65	919.877	945.891	1110.2	946.746	908.246	1156.8	1069.8	969.063

## Sheet: Sheet4
	1899-12-31	1899-12-31 01:00:00	1899-12-31 02:00:00	1899-12-31 03:00:00	1899-12-31 04:00:00	1899-12-31 05:00:00	1899-12-31 06:00:00	1899-12-31 07:00:00	1899-12-31 08:00:00	1899-12-31 09:00:00	1899-12-31 10:00:00	1899-12-31 11:00:00	1899-12-31 12:00:00	1899-12-31 13:00:00
2019-01-02	907.908	841.255	776.051	791.531	775.85	763.816	789.912	825.986	875.844	1120.38	1187.79	1240.59	1209.05	1189.42
2019-01-03	918.308	845.434	792.942	801.818	805.51	812.675	827.491	948.212	1055.66	1253	1273.23	1302.07	1246.62	1199.65
2019-01-04	928.442	851.259	808.918	802.947	792.751	784.338	830.328	978.052	1007.16	1206.31	1269.47	1288.83	1265.09	1177.31
2019-01-05	888.869	815.905	796.36	789.999	777.726	781.082	801.619	956.002	1034.43	1210.49	1248.38	1272.95	1215.48	1157.84
2019-01-06	924.781	862.904	802.948	793.784	772.04	799.339	823.878	939.401	1008.09	1200.9	1248.84	1294.49	1257.42	1206.85
2019-01-07	964.705	890.891	822.957	815.051	802.711	793.836	825.322	856.736	951.535	1139.52	1231.74	1215.24	1168.83	1115.78
2019-01-08	966.835	889.387	869.465	858.132	834.803	847.078	865.951	910.156	974.639	1170.2	1246.46	1282.31	1209.62	1167.71
2019-01-09	958.399	872.631	879.916	841.707	859.108	852.156	875.241	950.918	1027.7	1222.07	1281.47	1273.43	1251.24	1231.52
2019-01-10	949.967	900.294	854.853	848.257	868.807	858.546	891.279	971.897	1051.02	1283.38	1344.83	1343.52	1358.38	1305.17
2019-01-11	967.188	900.026	885.102	851.483	842.938	865.152	902.071	942.366	1056.6	1259.73	1330.18	1374.33	1350.39	1320.33
2019-01-12	998.38	925.388	887.026	910.259	878.882	877.464	873.392	983.174	1063.73	1252.15	1285.69	1293.65	1238.28	1153.58
2019-01-13	953.87	884.644	864.34	834.144	817.629	855.057	861.824	948.938	1062.88	1240.63	1275.03	1275.7	1179.79	1103.21
2019-01-14	987.539	929.407	884.529	861.152	884.42	885.224	856.157	917.415	979.762	1170.88	1244.55	1293.19	1242.67	1220.92
2019-01-15	970.008	900.686	888.089	871.361	856.206	816.866	860.267	899.541	927.742	1095.23	1194.4	1213.21	1187.67	1162.4
2019-01-16	965.356	889.54	864.067	834.037	846.37	818.054	818.347	930.182	1015.46	1244.11	1302.82	1352.59	1314.13	1254.7
2019-01-17	969.018	918.055	865.935	813.116	850.712	861.457	871.488	928.771	1046.34	1279.58	1349.46	1353.24	1255.46	1196.22
2019-01-18	1003.31	913.559	897.018	876.874	862.762	861.505	882.423	950.412	1020.54	1020.54	1287.73	1297.84	1248.44	1213.56
2019-01-19	979.914	911.85	875.476	825.368	843.555	838.738	860.46	870.879	951.752	1182.57	1215.67	1224.32	1185.33	1092.44
2019-01-20	944.611	840.987	797.29	803.478	772.724	794.646	809.25	855.221	998.587	1243.86	1299.76	1329.1	1249.89	1183.65
							853.45	883.715	985.379	1222.9
							811.801	960.418	1098.3	1326.6
							756.106	902.759	1085.3	1421
							938.976	929.354	1177.1	1232.2
							984.399	978.089	1173.4	1140.5
							885.915	859.66	1038.9	1494.5
							783.154	965.961	1075.3	1352.6
							888.529	985.899	979.766	1248.9
							843.66	940.326	953.239	1128.6
							879.887	1026.7	980.948	1127.1
							909.288	1001.6	991.113	1113
							885.147	947.054	1031.6
							810.024	853.771	938.08
865.951	875.241	891.279	902.071	873.392	861.824	856.157	860.267	818.347	871.488	882.423	860.46	809.25	910.156	950.918	971.897	942.366	983.174	948.938	917.415	899.541	930.182	928.771	950.412	870.879	855.221	974.639	1027.7	1051.02	1056.6	1063.73	1062.88	979.762	927.742	1015.46	1046.34	1020.54	951.752	998.587	1170.2	1222.07	1283.38	1259.73	1252.15	1240.63	1170.88	1095.23	1244.11	1279.58	1020.54
853.45	811.801	756.106	938.976	984.399	885.915	783.154	888.529	843.66	879.887	909.288	885.147	810.024	883.715	960.418	902.759	929.354	978.089	859.66	965.961	985.899	940.326	1026.7	1001.6	947.054	853.771	985.379	1098.3	1085.3	1177.1	1173.4	1038.9	1075.3	979.766	953.239	980.948	991.113	1031.6	938.08	1222.9	1326.6	1421	1232.2	1140.5	1494.5	1352.6	1248.9	1128.6	1127.1	1113

## Sheet: Sheet5
	1899-12-31	1899-12-31 01:00:00	1899-12-31 02:00:00	1899-12-31 03:00:00	1899-12-31 04:00:00	1899-12-31 05:00:00	1899-12-31 06:00:00	1899-12-31 07:00:00	1899-12-31 08:00:00	1899-12-31 09:00:00	1899-12-31 10:00:00	1899-12-31 11:00:00	1899-12-31 12:00:00	1899-12-31 13:00:00
2019-01-02	907.908	841.255	776.051	791.531	775.85	763.816	789.912	825.986	875.844	1120.38	1187.79	1240.59	1209.05	1189.42
2019-01-03	918.308	845.434	792.942	801.818	805.51	812.675	827.491	948.212	1055.66	1253	1273.23	1302.07	1246.62	1199.65
2019-01-04	928.442	851.259	808.918	802.947	792.751	784.338	830.328	978.052	1007.16	1206.31	1269.47	1288.83	1265.09	1177.31
2019-01-05	888.869	815.905	796.36	789.999	777.726	781.082	801.619	956.002	1034.43	1210.49	1248.38	1272.95	1215.48	1157.84
2019-01-06	924.781	862.904	802.948	793.784	772.04	799.339	823.878	939.401	1008.09	1200.9	1248.84	1294.49	1257.42	1206.85
2019-01-07	964.705	890.891	822.957	815.051	802.711	793.836	825.322	856.736	951.535	1139.52	1231.74	1215.24	1168.83	1115.78
2019-01-08	966.835	889.387	869.465	858.132	834.803	847.078	865.951	910.156	974.639	1170.2	1246.46	1282.31	1209.62	1167.71
2019-01-09	958.399	872.631	879.916	841.707	859.108	852.156	875.241	950.918	1027.7	1222.07	1281.47	1273.43	1251.24	1231.52
2019-01-10	949.967	900.294	854.853	848.257	868.807	858.546	891.279	971.897	1051.02	1283.38	1344.83	1343.52	1358.38	1305.17
2019-01-11	967.188	900.026	885.102	851.483	842.938	865.152	902.071	942.366	1056.6	1259.73	1330.18	1374.33	1350.39	1320.33
2019-01-12	998.38	925.388	887.026	910.259	878.882	877.464	873.392	983.174	1063.73	1252.15	1285.69	1293.65	1238.28	1153.58
2019-01-13	953.87	884.644	864.34	834.144	817.629	855.057	861.824	948.938	1062.88	1240.63	1275.03	1275.7	1179.79	1103.21
2019-01-14	987.539	929.407	884.529	861.152	884.42	885.224	856.157	917.415	979.762	1170.88	1244.55	1293.19	1242.67	1220.92
2019-01-15	970.008	900.686	888.089	871.361	856.206	816.866	860.267	899.541	927.742	1095.23	1194.4	1213.21	1187.67	1162.4
2019-01-16	965.356	889.54	864.067	834.037	846.37	818.054	818.347	930.182	1015.46	1244.11	1302.82	1352.59	1314.13	1254.7
2019-01-17	969.018	918.055	865.935	813.116	850.712	861.457	871.488	928.771	1046.34	1279.58	1349.46	1353.24	1255.46	1196.22
2019-01-18	1003.31	913.559	897.018	876.874	862.762	861.505	882.423	950.412	1020.54	1020.54	1287.73	1297.84	1248.44	1213.56
2019-01-19	979.914	911.85	875.476	825.368	843.555	838.738	860.46	870.879	951.752	1182.57	1215.67	1224.32	1185.33	1092.44
2019-01-20	944.611	840.987	797.29	803.478	772.724	794.646	809.25	855.221	998.587	1243.86	1299.76	1329.1	1249.89	1183.65
