# Supplementary material for: A robust maximum correntropy forecasting model for time series with outliers
Source: PeerJ Comput Sci. 2023 Feb 8;9:e1251. doi: 10.7717/peerj-cs.1251 (PMC10280630; doi:10.7717/peerj-cs.1251)
Supplement: Supplemental Information 1 — The data are electronic loads taken from the actual electricity power of Hanzhong City, Shaanxi province, China. The codes are based on Matlab. [file peerj-cs-09-1251-s001.zip › cs-79024-Data_and_Code/Data and Code/AR forecasting model.m]

% AR forecsting model
clc 
clear all
close
x1=xlsread('2017-data-1hour.xls','sheet3','E8:I11'); 
xx=x1(:);

m=iddata([xx],[]);
nn=ar(m,4,'ls') % Calculation of AR model
nnn=nn.a;
tt=0;
x=xlsread('2017-data-15min.xls','sheet3','E12:I12');
for i=1:4% Third order AR model
    tt=tt-nnn(i+1)*x(5-i); %Differential estimation
end

    
  
    
