# Supplementary material for: A robust maximum correntropy forecasting model for time series with outliers
Source: PeerJ Comput Sci. 2023 Feb 8;9:e1251. doi: 10.7717/peerj-cs.1251 (PMC10280630; doi:10.7717/peerj-cs.1251)
Supplement: Supplemental Information 1 — The data are electronic loads taken from the actual electricity power of Hanzhong City, Shaanxi province, China. The codes are based on Matlab. [file peerj-cs-09-1251-s001.zip › cs-79024-Data_and_Code/Data and Code/Kenel-MC model.m]

% Caculation of Maximum entropy
clc
clear all
x=xlsread('2017-data-1hour.xls','sheet1','B2:F6');
for i=1
       X=x((i):(i+4),:);  % no outliers
    for j=1:4
        Y1(j)=X(j,5);
    end
    Y=Y1';
    for k=1:4
          yy(k)=X(5,k);
    end
    yy;
    for j=1:4
        for k=1:4
          y(j,k)=X(j,k);
        end
    end
 

N=4;     % Regression model order
M=N;    %Number of forecasting values
% y'*y
% -y'*Y
% -Y'*y
% Y'*Y
C=[y'*y,(-y'*Y);(-Y'*y),(Y'*Y)];   %C
B=[ones(N),zeros(N,1);zeros(1,N),0];
Rl=[];
count=0;
a=ones(N,1);
value=cell(1,1000);
for count=1:1000
     RS=100;
  while (RS>50)       % Convergence conditions and learning rate
     
     LS=y*a-Y;
    RS= norm(LS,2)
    Rl=[Rl;RS];
    cvxp = cvx_precision('best');
    cvx_begin quiet
    variable A(N+1,N+1) symmetric
    minimize(trace(C*A))
    subject to
        trace(B*A) == 1;
        A == semidefinite(N+1);
    cvx_end
    cvx_precision(cvxp);
    [U,V] = eigs(A);   % Eigenvalues and eigenvectors of matrix A
    [m_va,ind] = max(diag(V));  %Returns the largest eigenvalue and corresponding eigenvector in a diagonal matrix
    a_aug = sqrt(m_va)*U(:,ind);
    a =abs(a_aug(1:N));
    for k = 1:N
            A_EE(k,:) = (y(k,:)*a-Y(k))^2;         
    end
    A_EE = sort(A_EE);   % Arrange in descending order
   sigma_e = sqrt(sum(A_EE/N)); % Standard deviation
    R = A_EE(round(0.75*N))- A_EE(round(0.25*N));
     sigma1=1600;
     sigma = 1.06*min(sigma1,R/1.34)*N^(-0.2);
    for m = 1:N                   
         w(m,m) =exp(-((y(m,:)*a-Y(m))^2/(2*(sigma)^2)));
    end
    P=[w,zeros(N,1);zeros(1,N),0];   
    C=C*P;

value{count}=a;  
 end
    [m,index]=min(Rl);    % Error value and subscript corresponding to the minimum error
ae=value{index-1};      % Coefficient matrix corresponding to the minimum error
 
 DATA{i}=a;
     syms z
     z=0;
    for k=1:4
    z=z+yy(5-k)*ae(k) ;  
   ae(1)*yy(5)+ae(2)*yy(4)+ae(3)*yy(3)+ae(4)*yy(2)+ae(5)*yy(1);    
    end
    De{i}=z;
end
