# Supplementary material for: A robust maximum correntropy forecasting model for time series with outliers
Source: PeerJ Comput Sci. 2023 Feb 8;9:e1251. doi: 10.7717/peerj-cs.1251 (PMC10280630; doi:10.7717/peerj-cs.1251)
Supplement: Supplemental Information 1 — The data are electronic loads taken from the actual electricity power of Hanzhong City, Shaanxi province, China. The codes are based on Matlab. [file peerj-cs-09-1251-s001.zip › cs-79024-Data_and_Code/Data and Code/MAR forecasting model.m]

% MAR forecsting model
clc 
clear
x1=xlsread('2017-data-1hour.xls','sheet3','E26:I30');   
y1=diff(x1(1,:));      % First order difference (horizontal)
y2=diff(x1(2,:));
y3=diff(x1(3,:));
y4=diff(x1(4,:));
y5=diff(x1(5,:));
xx=[y1,y2,y3,y4];
m=iddata([xx'],[]);
nn=ar(m,4,'ls'); % Calculation of AR model
nnn=nn.a;
tt=0;
x=xlsread('2017-data-15min.xls','sheet3','E30:I30');
for i=1:4 % Third order AR model
    tt=tt-nnn(i+1)*y5(5-i); %Differential estimation
end
    t=tt+x(5);
