# Supplementary material for: A robust maximum correntropy forecasting model for time series with outliers
Source: PeerJ Comput Sci. 2023 Feb 8;9:e1251. doi: 10.7717/peerj-cs.1251 (PMC10280630; doi:10.7717/peerj-cs.1251)
Supplement: Supplemental Information 1 — The data are electronic loads taken from the actual electricity power of Hanzhong City, Shaanxi province, China. The codes are based on Matlab. [file peerj-cs-09-1251-s001.zip › cs-79024-Data_and_Code/Data and Code/MCAR forecasting model.m]

% MCAR forecasting model
clc
clear all
% Initialization 
Z=15;
Y1=xlsread('2017-data-1hour.xls','sheet1','A6:A40');
y1=xlsread('2017-data-1hour.xls','sheet1','A1:A9');
for i=1:Z

N=5;    % Regression model order
M=N;   % Number of forecasting values
% w=1:7;
% m=size(Y1);
% n=size(y1);
y=zeros(M,N);
for j=1:M
    y(j,:)=y1(j:(j+N-1));
   
 end
 Y=Y1((i:i+N-1),1);
 C=zeros(N+1,N+1);
 C=[y'*y,(-y'*Y);(-Y'*y),(Y'*Y)];   %C
 B=[ones(N),zeros(N,1);zeros(1,N),0];  
 a=ones(N,1);
count=0;
 while(count<100)
    count = count +1;
    RS= norm((y*a-Y),2)
 if RS>350
    cvxp = cvx_precision('best');
    cvx_begin quiet
    variable A(N+1,N+1) symmetric
    minimize(trace(C*A));   %w=1
    subject to
        trace(B*A) == 1;
        A == semidefinite(N+1);
    cvx_end
cvx_precision(cvxp);
    [U,V] = eig(A);   % Eigenvalues and eigenvectors of matrix A
    [m_va,ind] = max(diag(V));  %Returns the largest eigenvalue and corresponding eigenvector in a diagonal matrix
    a_aug = sqrt(m_va)*U(:,ind);
    a =abs(a_aug(1:N));
 
    for k = 1:N
             A_EE(k,:) = (y(k,:)*a-Y(k))^2;
    end
    A_EE = sort(A_EE);   %Arrange in descending order
   sigma_e = sqrt(sum(A_EE/N)); %Standard deviation%
    R = A_EE(round(0.75*N))- A_EE(round(0.25*N));
    sigma = 1.07*min(sigma_e,R/1.34)*N^(-0.2);
    for m = 1:N                        
         w(m,m) =exp(-((y(m,:)*a-Y(m))^2/(2*(sigma)^2)));
     end
 P=[w,zeros(N,1);zeros(1,N),0]; % P is the weight
 C=C*P;
  else
      break;
  end
 end
    a
z(i)=a(1)*y1(N)+a(2)*y1(N-1)+a(3)*y1(N-2)+a(4)*y1(N-3)++a(5)*y1(N-4);  % Forecasting results
y1(1)=[];
y1(2*N-1)=[z(i)];
y1=[y1;Y(N)];

end
z
figure;
plot(1:Z,z(1:Z),'m-o');
