# Supplementary material for: A robust maximum correntropy forecasting model for time series with outliers
Source: PeerJ Comput Sci. 2023 Feb 8;9:e1251. doi: 10.7717/peerj-cs.1251 (PMC10280630; doi:10.7717/peerj-cs.1251)
Supplement: Supplemental Information 1 — The data are electronic loads taken from the actual electricity power of Hanzhong City, Shaanxi province, China. The codes are based on Matlab. [file peerj-cs-09-1251-s001.zip › cs-79024-Data_and_Code/Data and Code/MDAR forecasting model.m]

% Two direction MDAR model
clc
clear all
x=xlsread('2017-data-1hour.xls','sheet5','D14:G19');
y1=diff(x(:,1));      % First order difference (longitudinal)
y2=diff(x(:,2));
y3=diff(x(:,3));
y4=diff(x(:,4));

y1=diff(x(1,:));      % First order difference (horizontal)
y2=diff(x(2,:));
y3=diff(x(3,:));
y4=diff(x(4,:));
y5=diff(x(5,:));
X=[y1,y2,y3,y4]; 
Y=X(1:2,4);
yy=X(3,1:3);
y=X(1:2,1:3);
b=zeros(3,1);
q=y'*y;
de=det(q);
e=inv(q);
b=(e)*y'*Y;
tt=0;
for i=1:3
    tt=tt+b(i)*yy(4-i);     % Differential estimation
end
x(3,4)
p=tt+x(4,4)       % Forecasting results
