# Supplementary material for: A robust maximum correntropy forecasting model for time series with outliers
Source: PeerJ Comput Sci. 2023 Feb 8;9:e1251. doi: 10.7717/peerj-cs.1251 (PMC10280630; doi:10.7717/peerj-cs.1251)
Supplement: Supplemental Information 1 — The data are electronic loads taken from the actual electricity power of Hanzhong City, Shaanxi province, China. The codes are based on Matlab. [file peerj-cs-09-1251-s001.zip › cs-79024-Data_and_Code/Data and Code/Test_program.m]

% Test code for laod forecasting
%1. Relative error of maximum entropy model estimation:
clc;
clear;
three=xlsread('2017-data-1hour.xls','sheet2','A40:AN40');
TH=xlsread('2017-data-1hour.xls','sheet2','A41:AN41');
T=xlsread('2017-data-1hour.xls','sheet2','A59:AN59');
f=xlsread('2017-data-1hour.xls','sheet2','A62:AN62');

% Absolute error
 j1=abs(TH-three);
 j2=abs(T-three);
 j3=abs(f-three);
 figure(1);
 linehandle=plot(0:39,three,'b-O',0:39,T,'m-.*');
 set(linehandle,'linesmoothing','on');
 legend(' Actual','Auto-Regression');
 xlabel('t');
 ylabel('P/MW');

three=xlsread('2017-data-1hour.xls','sheet2','P40:AD40');
TH=xlsread('2017-data-1hour.xls','sheet2','P41:AD41');
T=xlsread('2017-data-1hour.xls','sheet2','P59:AD59');
f=xlsread('2017-data-1hour.xls','sheet2','P61:AD61');
figure(1);
plot(1:15,three,'b-+',1:15,TH,'r-.+',1:15,T,'m-.+',1:15,f,'g-.+');
legend('Actual','MCAR','MAR','MDAR');
xlabel('n2');
ylabel('P/MW');

% with outliers
three=xlsread('2017-data-1hour.xls','sheet3','A93:AX93');
TH=xlsread('2017-data-1hour.xls','sheet3','A95:AX95');
T=xlsread('2017-data-1hour.xls','sheet3','A97:AX97');
f=xlsread('2017-data-1hour.xls','sheet3','A99:AX99');
figure(2);
plot(1:15,three,'b-O',1:15,TH,'r-.O',1:15,T,'m-.O',1:15,f,'g-.O');
legend('Actual','MCAR','MAR','MDAR');
title('Forecasting of Date 6 to 20');
xlabel('n2');
ylabel('P/MW');

for k=1:50
j1(k)=abs((TH(k)-three(k))/three(k));
j2(k)=abs((T(k)-three(k))/three(k));
j3(k)=abs((f(k)-three(k))/three(k));
end
figure(3);
plot(1:50,j1,'b',1:50,j2,'r--',1:50,j3,'m-.');
legend('MCAR',' MAR',' MDAR');
xlabel('n');
ylabel('Re');
FI=xlsread('2017-data-1hour.xls','sheet3','A39:AX39');
six=xlsread('2017-data-1hour.xls','sheet4','A38:AX38');
SIX=xlsread('2017-data-1hour.xls','sheet4','A39:AX39');
seven=xlsread('2017-data-1hour.xls','sheet5','A36:AJ36');
SE=xlsread('2017-data-1hour.xls','sheet5','A37:AJ37');

figure(4);
plot(1:50,three,'b',1:50,TH,'r--',1:50,T,'m-.',1:50,f,'b:');
legend(' Actual','MCAR',' MAR','MDAR');
xlabel(' Forecast points');
ylabel('Power');
title(' Forecasting result');
axis([0 50 500 1600]);
fit1=0;
fit=zeros(1,50);
FIT1=0;
FIT=zeros(1,50);
fit2=0;
fi=zeros(1,50);
MA1=0;
M1=zeros(1,50);
RMS1=0;
RM1=zeros(1,50);
MA2=0;
M2=zeros(1,50);
RMS2=0;
RM2=zeros(1,50);
MA3=0;
M3=zeros(1,50);
RMS3=0;
RM3=zeros(1,50);
for i=1:50
     fit(i)=abs(((three(i)-TH(i))/three(i)));
     fit1=fit1+fit(i); 
    FIT(i)=abs(((three(i)-T(i))/three(i)));
    FIT1=FIT1+FIT(i);
     
     fi(i)=abs(((three(i)-f(i))/three(i)));
     fit2=fit2+fi(i); 
     
     M1(i)=abs(three(i)-TH(i));
     MA1=MA1+M1(i);
     RM1(i)=(three(i)-TH(i))^2;
     RMS1=RMS1+RM1(i);
     
     M2(i)=abs(three(i)-T(i));
     MA2=MA2+M2(i);
     RM2(i)=(three(i)-T(i))^2;
     RMS2=RMS2+RM2(i);
     
     M3(i)=abs(three(i)-f(i));
     MA3=MA3+M3(i);
     RM3(i)=(three(i)-f(i))^2;
     RMS3=RMS3+RM3(i);
 end
 MAPE1=fit1/50;
 MAPE2=FIT1/50;
 MAPE3=fit2/50;
 
 MAE1=MA1/50;
 RMSE1=sqrt(RMS1/50);
 
 MAE2=MA2/50;
 RMSE2=sqrt(RMS2/50);

 MAE3=MA3/50;
 RMSE3=sqrt(RMS3/50);
 figure(5);
 plot(1:50,four,1:50,FO,1:50,F);
 legend(' Actual',' MCAR',' MDAR');
 title(' Four sets forecasting');
 fit2=0;
 fit=zeros(1,50);
 FIT2=0;
 FIT=zeros(1,50);
 for i=1:50
     fit(i)=abs(((four(i)-FO(i))/four(i)));
     fit2=fit2+fit(i);  
     FIT(i)=abs(((four(i)-F(i))/four(i)));
     FIT2=FIT2+FIT(i); 
 end
 F3=fit2/50;
 F4=FIT2/50
 figure(6);
 plot(1:50,five,1:50,FI)
 legend('Actual','Five sets forecasting');
 fit3=0;
 fit=zeros(1,50);
 for i=1:50
     fit(i)=abs(((five(i)-FI(i))/five(i)));
     fit3=fit3+fit(i);  
 end
 F3=fit3/50;
 
 figure(4);
 plot(1:50,six,1:50,SIX);
 legend('Actual','Six sets forecasting');
 fit4=0;
 fit=zeros(1,50);
 for i=1:50
     fit(i)=abs(((six(i)-SIX(i))/six(i)));
     fit4=fit4+fit(i);  
 end
 F4=fit4/50;
 
 figure(7);
 plot(1:36,seven,1:36,SE);
 legend(' Actual','Ten sets forecasting');
 fit5=0;
 fit=zeros(1,36);
 for i=1:36
     fit(i)=abs(((seven(i)-SE(i))/seven(i)));
     fit5=fit5+fit(i);  
 end
 F5=fit5/36;
 
%2. Comparison of different errors in core width selection
s=xlsread('2017-data-1hour.xls','sheet1','A22:AX22');  
he1=xlsread('2017-data-1hour.xls','sheet1','A35:AX35'); %1000
he2=xlsread('2017-data-1hour.xls','sheet1','A37:AX37'); %1200
he3=xlsread('2017-data-1hour.xls','sheet1','A33:AX33'); %1500
he4=xlsread('2017-data-1hour.xls','sheet1','A29:AX29'); %2000
he5=xlsread('2017-data-1hour.xls','sheet1','A31:AX31'); %2500
he6=xlsread('2017-data-1hour.xls','sheet1','A25:AX25'); %silvermans'rule
fi1=0;
fit1=zeros(1,50);
fi2=0;
fit2=zeros(1,50);
fi3=0;
fit3=zeros(1,50);
fi4=0;
fit4=zeros(1,50);
fi5=0;
fit5=zeros(1,50);
fi6=0;
fit6=zeros(1,50);
 
 MA1=0;
 M1=zeros(1,50);
 RMS1=0;
 RM1=zeros(1,50);
 
 MA2=0;
 M2=zeros(1,50);
 RMS2=0;
 RM2=zeros(1,50);
 
 MA3=0;
 M3=zeros(1,50);
 RMS3=0;
 RM3=zeros(1,50);
 
 MA4=0;
 M4=zeros(1,50);
 RMS4=0;
 RM4=zeros(1,50);
 
 MA5=0;
 M5=zeros(1,50);
 RMS5=0;
 RM5=zeros(1,50);
 
 MA6=0;
 M6=zeros(1,50);
 RMS6=0;
 RM6=zeros(1,50);
 
 for i=1:50
     fit1(i)=abs(((he1(i)-s(i))/s(i)));
     fi1=fi1+fit1(i); 
     fit2(i)=abs(((he2(i)-s(i))/s(i)));
     fi2=fi2+fit2(i); 
     fit3(i)=abs(((he3(i)-s(i))/s(i)));
     fi3=fi3+fit3(i); 
     
     fit4(i)=abs(((he4(i)-s(i))/s(i)));
     fi4=fi4+fit4(i); 
     
     fit5(i)=abs(((he5(i)-s(i))/s(i)));
     fi5=fi5+fit5(i); 
     
     fit6(i)=abs(((he6(i)-s(i))/s(i)));
     fi6=fi6+fit6(i); 
     
     M1(i)=abs(he1(i)-s(i));
     MA1=MA1+M1(i);
     RM1(i)=(he1(i)-s(i))^2;
     RMS1=RMS1+RM1(i);
     
     M2(i)=abs(he2(i)-s(i));
     MA2=MA2+M2(i);
     RM2(i)=(he2(i)-s(i))^2;
     RMS2=RMS2+RM2(i);
     
     M3(i)=abs(he3(i)-s(i));
     MA3=MA3+M3(i);
     RM3(i)=(he3(i)-s(i))^2;
     RMS3=RMS3+RM3(i);
     
     M4(i)=abs(he4(i)-s(i));
     MA4=MA4+M4(i);
     RM4(i)=(he4(i)-s(i))^2;
     RMS4=RMS4+RM4(i); 
     
     M5(i)=abs(he5(i)-s(i));
     MA5=MA5+M5(i);
     RM5(i)=(he5(i)-s(i))^2;
     RMS5=RMS5+RM5(i);  
     
     M6(i)=abs(he6(i)-s(i));
     MA6=MA6+M6(i);
     RM6(i)=(he6(i)-s(i))^2;
     RMS6=RMS6+RM6(i);   
end
 MAPE1=fi1/50;
 MAPE2=fi2/50;
 MAPE3=fi3/50;
 MAPE4=fi4/50;
 MAPE5=fi5/50;
 MAPE6=fi6/50;
 
 MAE1=MA1/50;
 RMSE1=sqrt(RMS1/50);
 
 MAE2=MA2/50;
 RMSE2=sqrt(RMS2/50);
 
 MAE3=MA3/50;
 RMSE3=sqrt(RMS3/50);
 
 MAE4=MA4/50;
 RMSE4=sqrt(RMS4/50);
 
 MAE5=MA5/50;
 RMSE5=sqrt(RMS5/50);
 
 MAE6=MA6/50;
 RMSE6=sqrt(RMS6/50);
 
%3. Error of different kernel widths
 figure(8);
 x=1:6;
 y1=[316.704,317.115,81.285,181.499,102.938, 63.058] ;   %RMSE
 y2=[0.1425,0.1455,0.0798,0.1171,0.1062,0.0518] ;  %MAPE
 y3=[119.954,122.516,67.884,98.329,91.056,44.412];  
 plot(x,y1,'c-*');
 hold on
 
 plot(x,y2*1000,'b-^');
 hold on
 
 plot(x,y3,'m-o');
 xlabel('sigma');
 ylabel('error');
 set(gca,'xtick',[1 2 3 4 5 6])
 set(gca,'xticklabel',{'1000','1200','1500','2000','2500','Silverman'})
 legend('RMSE','MAPE(%)*1000','MAE');
 
